# Supplementary material for: A new species of Oomyzus Rondani (Hymenoptera, Eulophidae) reared from the pupae of Coccinella septempunctata (Coleoptera, Coccinellidae) in China
Source: Zookeys. 2020 Jul 27;953:49–60. doi: 10.3897/zookeys.953.53175 (PMC7398958; doi:10.3897/zookeys.953.53175)
Supplement: XML Treatment for Oomyzus [file zookeys.953.53175-treatment1.xml]

<!DOCTYPE tp:taxon-treatment
  PUBLIC "-//TaxonX//DTD Taxonomic Treatment Publishing DTD v0 20100105//EN" "tax-treatment-NSO.dtd">
<tp:taxon-treatment xmlns:tp="http://www.plazi.org/taxpub"><tp:treatment-meta><kwd-group><label>Taxon classification</label><kwd><named-content xmlns:xlink="http://www.w3.org/1999/xlink" content-type="kingdom">Animalia</named-content></kwd><kwd><named-content xmlns:xlink="http://www.w3.org/1999/xlink" content-type="order">Hymenoptera</named-content></kwd><kwd><named-content xmlns:xlink="http://www.w3.org/1999/xlink" content-type="family">Eulophidae</named-content></kwd></kwd-group><mixed-citation publication-type="journal"><person-group><name><surname>Song</surname><given-names>Hai-Tian</given-names></name><name><surname>Fei</surname><given-names>Ming-Hui</given-names></name><name><surname>Li</surname><given-names>Bao-Ping</given-names></name><name><surname>Zhu</surname><given-names>Chao-Dong</given-names></name><name><surname>Cao</surname><given-names>Huan-Xi</given-names></name></person-group><article-title>A new species of <italic><tp:taxon-name><tp:taxon-name-part taxon-name-part-type="genus" reg="Oomyzus">Oomyzus</tp:taxon-name-part></tp:taxon-name></italic> Rondani (<tp:taxon-name><tp:taxon-name-part taxon-name-part-type="order">Hymenoptera</tp:taxon-name-part></tp:taxon-name>, <tp:taxon-name><tp:taxon-name-part taxon-name-part-type="family">Eulophidae</tp:taxon-name-part></tp:taxon-name>) reared from the pupae of <italic><tp:taxon-name><tp:taxon-name-part taxon-name-part-type="genus" reg="Coccinella">Coccinella</tp:taxon-name-part> <tp:taxon-name-part taxon-name-part-type="species" reg="septempunctata">septempunctata</tp:taxon-name-part></tp:taxon-name></italic> (<tp:taxon-name><tp:taxon-name-part taxon-name-part-type="order">Coleoptera</tp:taxon-name-part></tp:taxon-name>, <tp:taxon-name><tp:taxon-name-part taxon-name-part-type="family">Coccinellidae</tp:taxon-name-part></tp:taxon-name>) in China</article-title><source>Zookeys</source><day>27</day><month>7</month><year>2020</year><volume>953</volume><fpage>49</fpage><lpage>60</lpage><pub-id pub-id-type="doi">10.3897/zookeys.953.53175</pub-id></mixed-citation></tp:treatment-meta><tp:nomenclature><label>Genus</label><tp:taxon-name><object-id xmlns:xlink="http://www.w3.org/1999/xlink" content-type="arpha" xlink:type="simple">F6ADF2C9-4F7A-526F-95C8-E21F76162F75</object-id>
              <tp:taxon-name-part taxon-name-part-type="genus" reg="Oomyzus">Oomyzus</tp:taxon-name-part>
            </tp:taxon-name><tp:taxon-authority>Rondani, 1870</tp:taxon-authority><tp:nomenclature-citation-list><tp:nomenclature-citation><tp:taxon-name>
                  <tp:taxon-name-part taxon-name-part-type="genus" reg="Oomyzus">Oomyzus</tp:taxon-name-part>
                </tp:taxon-name><comment><xref ref-type="bibr" rid="B13">Rondani 1870</xref>: 141. Type species: <tp:taxon-name><tp:taxon-name-part taxon-name-part-type="genus" reg="Pteromalus">Pteromalus</tp:taxon-name-part> <tp:taxon-name-part taxon-name-part-type="species" reg="gallerucae">gallerucae</tp:taxon-name-part></tp:taxon-name> Fonscolombe, 1832, by monotypy.</comment></tp:nomenclature-citation></tp:nomenclature-citation-list></tp:nomenclature><tp:treatment-sec sec-type="diagnosis" id="SECID0EYIAE"><title>Diagnosis.</title><p>Body black with metallic tinge varying from very weak to quite strong, never with pale markings. Malar sulcus straight or nearly so. Submarginal vein with 1 dorsal seta. <abbrev xmlns:xlink="http://www.w3.org/1999/xlink" xlink:title="midlobe of mesoscutum" id="ABBRID0E5IAE" xlink:type="simple">MLM</abbrev> with 2–5 adnotaular setae; median line often absent, sometimes present, indistinct (e.g. <italic><tp:taxon-name><tp:taxon-name-part taxon-name-part-type="genus" reg="Oomyzus">O.</tp:taxon-name-part> <tp:taxon-name-part taxon-name-part-type="species" reg="propodealis">propodealis</tp:taxon-name-part></tp:taxon-name></italic> Graham) or distinct (some species of <italic><tp:taxon-name><tp:taxon-name-part taxon-name-part-type="genus" reg="Oomyzus"/><tp:taxon-name-part taxon-name-part-type="species" reg="gallerucae">gallerucae</tp:taxon-name-part></tp:taxon-name></italic>-group). Antenna with <abbrev xmlns:xlink="http://www.w3.org/1999/xlink" xlink:title="funiculars 1" id="ABBRID0EXJAE" xlink:type="simple">F1</abbrev> often shorter than pedicel; male scape with a variable ventral plaque, from short to very long, and flagellum with rather short basal whorl of setae, or without whorls.</p></tp:treatment-sec><tp:treatment-sec sec-type="remarks" id="SECID0E2JAE"><title>Remarks.</title><p>The genus <italic><tp:taxon-name><tp:taxon-name-part taxon-name-part-type="genus" reg="Oomyzus">Oomyzus</tp:taxon-name-part></tp:taxon-name></italic> is difficult to characterize and shares some features with some other genera of <tp:taxon-name><tp:taxon-name-part taxon-name-part-type="subfamily">Tetrastichinae</tp:taxon-name-part></tp:taxon-name>, such as <italic><tp:taxon-name><tp:taxon-name-part taxon-name-part-type="genus" reg="Baryscapus">Baryscapus</tp:taxon-name-part></tp:taxon-name></italic>, <italic><tp:taxon-name><tp:taxon-name-part taxon-name-part-type="genus" reg="Tetrastichus">Tetrastichus</tp:taxon-name-part></tp:taxon-name></italic>, and <italic><tp:taxon-name><tp:taxon-name-part taxon-name-part-type="genus" reg="Quadrastichus">Quadrastichus</tp:taxon-name-part></tp:taxon-name></italic>. <italic><tp:taxon-name><tp:taxon-name-part taxon-name-part-type="genus" reg="Oomyzus">Oomyzus</tp:taxon-name-part></tp:taxon-name></italic> usually has 3 or 4 adnotaular setae on <abbrev xmlns:xlink="http://www.w3.org/1999/xlink" xlink:title="midlobe of mesoscutum" id="ABBRID0EJLAE" xlink:type="simple">MLM</abbrev>, but <italic><tp:taxon-name><tp:taxon-name-part taxon-name-part-type="genus" reg="Quadrastichus">Quadrastichus</tp:taxon-name-part></tp:taxon-name></italic> has only 2; <italic><tp:taxon-name><tp:taxon-name-part taxon-name-part-type="genus" reg="Oomyzus">Oomyzus</tp:taxon-name-part></tp:taxon-name></italic> often has the female antenna with quadrate funiculars, but <italic><tp:taxon-name><tp:taxon-name-part taxon-name-part-type="genus" reg="Quadrastichus">Quadrastichus</tp:taxon-name-part></tp:taxon-name></italic> has funiculars at least 2× as long as broad; <italic><tp:taxon-name><tp:taxon-name-part taxon-name-part-type="genus" reg="Oomyzus">Oomyzus</tp:taxon-name-part></tp:taxon-name></italic> has the female gaster shorter and less acute apically. Some <italic><tp:taxon-name><tp:taxon-name-part taxon-name-part-type="genus" reg="Oomyzus">Oomyzus</tp:taxon-name-part></tp:taxon-name></italic> species (e.g. <italic><tp:taxon-name><tp:taxon-name-part taxon-name-part-type="genus" reg="Oomyzus">O.</tp:taxon-name-part> <tp:taxon-name-part taxon-name-part-type="species" reg="brevistigma">brevistigma</tp:taxon-name-part></tp:taxon-name></italic>, <italic><tp:taxon-name><tp:taxon-name-part taxon-name-part-type="genus" reg="Oomyzus">O.</tp:taxon-name-part> <tp:taxon-name-part taxon-name-part-type="species" reg="scaposus">scaposus</tp:taxon-name-part></tp:taxon-name></italic>, and <italic><tp:taxon-name><tp:taxon-name-part taxon-name-part-type="genus" reg="Oomyzus">O.</tp:taxon-name-part> <tp:taxon-name-part taxon-name-part-type="species" reg="sokolowskii">sokolowskii</tp:taxon-name-part></tp:taxon-name></italic>) were originally regarded as <italic><tp:taxon-name><tp:taxon-name-part taxon-name-part-type="genus" reg="Tetrastichus">Tetrastichus</tp:taxon-name-part></tp:taxon-name></italic> species. However, the characteristic Y-shaped carina formed by the paraspiracular carina and an additional carina running posterior-medially from the paraspiracular carina differentiates <italic><tp:taxon-name><tp:taxon-name-part taxon-name-part-type="genus" reg="Tetrastichus">Tetrastichus</tp:taxon-name-part></tp:taxon-name></italic> from <italic><tp:taxon-name><tp:taxon-name-part taxon-name-part-type="genus" reg="Oomyzus">Oomyzus</tp:taxon-name-part></tp:taxon-name></italic>. The genus <italic><tp:taxon-name><tp:taxon-name-part taxon-name-part-type="genus" reg="Baryscapus">Baryscapus</tp:taxon-name-part></tp:taxon-name></italic> is distinguished from <italic><tp:taxon-name><tp:taxon-name-part taxon-name-part-type="genus" reg="Oomyzus">Oomyzus</tp:taxon-name-part></tp:taxon-name></italic> by the submarginal vein having 2 dorsal setae and a distinctly curved malar sulcus, although some species of <italic><tp:taxon-name><tp:taxon-name-part taxon-name-part-type="genus" reg="Oomyzus">Oomyzus</tp:taxon-name-part></tp:taxon-name></italic> occasionally have 2 dorsal setae on the submarginal vein (e.g. <italic><tp:taxon-name><tp:taxon-name-part taxon-name-part-type="genus" reg="Oomyzus">O.</tp:taxon-name-part> <tp:taxon-name-part taxon-name-part-type="species" reg="sokolowskii">sokolowskii</tp:taxon-name-part></tp:taxon-name></italic>) and sometimes have a more or less curved malar sulcus (e.g. <italic><tp:taxon-name><tp:taxon-name-part taxon-name-part-type="genus" reg="Oomyzus">O.</tp:taxon-name-part> <tp:taxon-name-part taxon-name-part-type="species" reg="pegomyae">pegomyae</tp:taxon-name-part></tp:taxon-name></italic> Graham), which can be differentiated from <italic><tp:taxon-name><tp:taxon-name-part taxon-name-part-type="genus" reg="Baryscapus">Baryscapus</tp:taxon-name-part></tp:taxon-name></italic> by the combination of other diagnostic characters listed above. See also discussions in <xref ref-type="bibr" rid="B4">Graham (1991)</xref> and <xref ref-type="bibr" rid="B9">LaSalle (1994)</xref>.</p></tp:treatment-sec><ref-list><ref id="B13"><mixed-citation xmlns:xlink="http://www.w3.org/1999/xlink" xlink:type="simple"><person-group><name name-style="western"><surname>Rondani</surname><given-names>C</given-names></name></person-group> (<year>1870</year>) Nota sugli insetti parassiti della Galleruca dell’olmo. Bollettino del Comizio Agrario Parmense 3: 140.</mixed-citation></ref><ref id="B4"><mixed-citation xmlns:xlink="http://www.w3.org/1999/xlink" xlink:type="simple"><person-group><name name-style="western"><surname>Graham</surname><given-names>MDV</given-names></name></person-group> (<year>1991</year>) <article-title>A reclassification of the European <tp:taxon-name><tp:taxon-name-part taxon-name-part-type="subfamily">Tetrastichinae</tp:taxon-name-part></tp:taxon-name> (<tp:taxon-name><tp:taxon-name-part taxon-name-part-type="order">Hymenoptera</tp:taxon-name-part></tp:taxon-name>: <tp:taxon-name><tp:taxon-name-part taxon-name-part-type="family">Eulophidae</tp:taxon-name-part></tp:taxon-name>): revision of the remaining genera.</article-title><source>Memoirs of the American Entomological Institute</source><volume>49</volume>: <fpage>1</fpage>–<lpage>322</lpage>.</mixed-citation></ref><ref id="B9"><mixed-citation xmlns:xlink="http://www.w3.org/1999/xlink" xlink:type="simple"><person-group><name name-style="western"><surname>LaSalle</surname><given-names>J</given-names></name></person-group> (<year>1994</year>) <article-title>North American genera of <tp:taxon-name><tp:taxon-name-part taxon-name-part-type="subfamily">Tetrastichinae</tp:taxon-name-part></tp:taxon-name> (<tp:taxon-name><tp:taxon-name-part taxon-name-part-type="order">Hymenoptera</tp:taxon-name-part></tp:taxon-name>: <tp:taxon-name><tp:taxon-name-part taxon-name-part-type="family">Eulophidae</tp:taxon-name-part></tp:taxon-name>).</article-title><source>Journal of Natural History</source><volume>28</volume>(<issue>1</issue>): <fpage>109</fpage>–<lpage>236</lpage>. <ext-link xlink:type="simple" ext-link-type="doi" xlink:href="10.1080/00222939400770091">https://doi.org/10.1080/00222939400770091</ext-link></mixed-citation></ref></ref-list></tp:taxon-treatment>
