# Supplementary material for: A new species of Oomyzus Rondani (Hymenoptera, Eulophidae) reared from the pupae of Coccinella septempunctata (Coleoptera, Coccinellidae) in China
Source: Zookeys. 2020 Jul 27;953:49–60. doi: 10.3897/zookeys.953.53175 (PMC7398958; doi:10.3897/zookeys.953.53175)
Supplement: XML Treatment for Oomyzus spiraculus [file zookeys.953.53175-treatment2.xml]

<!DOCTYPE tp:taxon-treatment
  PUBLIC "-//TaxonX//DTD Taxonomic Treatment Publishing DTD v0 20100105//EN" "tax-treatment-NSO.dtd">
<tp:taxon-treatment xmlns:tp="http://www.plazi.org/taxpub"><tp:treatment-meta><kwd-group><label>Taxon classification</label><kwd><named-content xmlns:xlink="http://www.w3.org/1999/xlink" content-type="kingdom">Animalia</named-content></kwd><kwd><named-content xmlns:xlink="http://www.w3.org/1999/xlink" content-type="order">Hymenoptera</named-content></kwd><kwd><named-content xmlns:xlink="http://www.w3.org/1999/xlink" content-type="family">Eulophidae</named-content></kwd></kwd-group><mixed-citation publication-type="journal"><person-group><name><surname>Song</surname><given-names>Hai-Tian</given-names></name><name><surname>Fei</surname><given-names>Ming-Hui</given-names></name><name><surname>Li</surname><given-names>Bao-Ping</given-names></name><name><surname>Zhu</surname><given-names>Chao-Dong</given-names></name><name><surname>Cao</surname><given-names>Huan-Xi</given-names></name></person-group><article-title>A new species of <italic><tp:taxon-name><tp:taxon-name-part taxon-name-part-type="genus" reg="Oomyzus">Oomyzus</tp:taxon-name-part></tp:taxon-name></italic> Rondani (<tp:taxon-name><tp:taxon-name-part taxon-name-part-type="order">Hymenoptera</tp:taxon-name-part></tp:taxon-name>, <tp:taxon-name><tp:taxon-name-part taxon-name-part-type="family">Eulophidae</tp:taxon-name-part></tp:taxon-name>) reared from the pupae of <italic><tp:taxon-name><tp:taxon-name-part taxon-name-part-type="genus" reg="Coccinella">Coccinella</tp:taxon-name-part> <tp:taxon-name-part taxon-name-part-type="species" reg="septempunctata">septempunctata</tp:taxon-name-part></tp:taxon-name></italic> (<tp:taxon-name><tp:taxon-name-part taxon-name-part-type="order">Coleoptera</tp:taxon-name-part></tp:taxon-name>, <tp:taxon-name><tp:taxon-name-part taxon-name-part-type="family">Coccinellidae</tp:taxon-name-part></tp:taxon-name>) in China</article-title><source>Zookeys</source><day>27</day><month>7</month><year>2020</year><volume>953</volume><fpage>49</fpage><lpage>60</lpage><pub-id pub-id-type="doi">10.3897/zookeys.953.53175</pub-id></mixed-citation></tp:treatment-meta><tp:nomenclature><tp:taxon-name><object-id xmlns:xlink="http://www.w3.org/1999/xlink" content-type="arpha" xlink:type="simple">662DD96A-990C-5DAD-BA37-A36B180E1EFA</object-id>
              <tp:taxon-name-part taxon-name-part-type="genus" reg="Oomyzus">Oomyzus</tp:taxon-name-part>
              <tp:taxon-name-part taxon-name-part-type="species" reg="spiraculus">spiraculus</tp:taxon-name-part>
              <object-id xmlns:xlink="http://www.w3.org/1999/xlink" content-type="zoobank" xlink:type="simple">http://zoobank.org/B57F37F6-51E7-4EC3-A9DA-9541DBC2DC2E</object-id>
            </tp:taxon-name><tp:taxon-authority>Song, Fei &amp; Cao</tp:taxon-authority><tp:taxon-status xmlns:xlink="http://www.w3.org/1999/xlink" xlink:type="simple">sp. nov.</tp:taxon-status><xref ref-type="fig" rid="F1">Figures 1</xref><xref ref-type="fig" rid="F2">, 2</xref><xref ref-type="fig" rid="F3">, 3</xref></tp:nomenclature><tp:treatment-sec sec-type="Female" id="SECID0EF4AE"><title>Female.</title><p>Body length 1.2–1.4 mm. Body black with more or less dark green tinge (Fig. <xref ref-type="fig" rid="F1">1a, b</xref>). Antenna brown with apical scape and pedicel more or less light brown ventrally. Legs with coxae brown, tips of femora broadly brown and tibiae pale yellow; fore tarsus fuscous, turning to brown towards tarsomere 4; mid and hind tarsi with tarsomeres 1+2 pale yellow and tarsomeres 3+4 brown (Fig. <xref ref-type="fig" rid="F2">2a–c</xref>). Wings hyaline, with brown veins (Fig. <xref ref-type="fig" rid="F2">2h</xref>).</p><fig id="F1" position="float" orientation="portrait"><object-id xmlns:xlink="http://www.w3.org/1999/xlink" content-type="doi" xlink:type="simple">10.3897/zookeys.953.53175.figure1</object-id><object-id xmlns:xlink="http://www.w3.org/1999/xlink" content-type="arpha" xlink:type="simple">36FED140-6DB6-56DC-A634-68719744CE79</object-id><label>Figure 1.</label><caption><p><italic><tp:taxon-name><tp:taxon-name-part taxon-name-part-type="genus" reg="Oomyzus">Oomyzus</tp:taxon-name-part> <tp:taxon-name-part taxon-name-part-type="species" reg="spiraculus">spiraculus</tp:taxon-name-part></tp:taxon-name></italic> Song, Fei &amp; Cao. Female: <bold>a</bold> body in dorsal view <bold>b</bold> body in lateral view. Male: <bold>c</bold> body in dorsal view <bold>d</bold> body in lateral view. Scale bars: 0.5 mm.</p></caption><graphic xmlns:xlink="http://www.w3.org/1999/xlink" xlink:href="zookeys-953-049-g001.jpg" position="float" orientation="portrait" xlink:type="simple" id="oo_436192.jpg"><uri content-type="original_file" xlink:type="simple">https://binary.pensoft.net/fig/436192</uri></graphic></fig><fig id="F2" position="float" orientation="portrait"><object-id xmlns:xlink="http://www.w3.org/1999/xlink" content-type="doi" xlink:type="simple">10.3897/zookeys.953.53175.figure2</object-id><object-id xmlns:xlink="http://www.w3.org/1999/xlink" content-type="arpha" xlink:type="simple">C0692FD6-AB9F-5E46-8930-7CC54A89C70B</object-id><label>Figure 2.</label><caption><p><italic><tp:taxon-name><tp:taxon-name-part taxon-name-part-type="genus" reg="Oomyzus">Oomyzus</tp:taxon-name-part> <tp:taxon-name-part taxon-name-part-type="species" reg="spiraculus">spiraculus</tp:taxon-name-part></tp:taxon-name></italic> Song, Fei &amp; Cao. Female: <bold>a</bold> fore leg <bold>b</bold> mid leg <bold>c</bold> hind leg <bold>h</bold> fore wing Male: <bold>d</bold> fore leg <bold>e</bold> mid leg <bold>f</bold> hind leg <bold>g</bold> antenna. Scale bars: 0.2 mm.</p></caption><graphic xmlns:xlink="http://www.w3.org/1999/xlink" xlink:href="zookeys-953-049-g002.jpg" position="float" orientation="portrait" xlink:type="simple" id="oo_436193.jpg"><uri content-type="original_file" xlink:type="simple">https://binary.pensoft.net/fig/436193</uri></graphic></fig><p>Antenna (Figs <xref ref-type="fig" rid="F1">1b</xref>, <xref ref-type="fig" rid="F3">3f</xref>) with 3 funiculars and 3 clavomeres; scape nearly reaching median ocellus, scape with raised and longitudinal reticulation; pedicel slightly shorter than <abbrev xmlns:xlink="http://www.w3.org/1999/xlink" xlink:title="funiculars 1" id="ABBRID0EKAAG" xlink:type="simple">F1</abbrev>, with raised striations; <abbrev xmlns:xlink="http://www.w3.org/1999/xlink" xlink:title="funiculars 1" id="ABBRID0EOAAG" xlink:type="simple">F1</abbrev>–<abbrev xmlns:xlink="http://www.w3.org/1999/xlink" xlink:title="funiculars 2" id="ABBRID0ESAAG" xlink:type="simple">F2</abbrev> subequal in length and each about 1.4× as long as broad, <abbrev xmlns:xlink="http://www.w3.org/1999/xlink" xlink:title="funiculars 3" id="ABBRID0EWAAG" xlink:type="simple">F3</abbrev> longer and more slender than <abbrev xmlns:xlink="http://www.w3.org/1999/xlink" xlink:title="funiculars 1" id="ABBRID0E1AAG" xlink:type="simple">F1</abbrev> and <abbrev xmlns:xlink="http://www.w3.org/1999/xlink" xlink:title="funiculars 2" id="ABBRID0E5AAG" xlink:type="simple">F2</abbrev>, about 1.6× as long as broad; clava 0.7–0.8× as long as funicle, clavomeres decreasing in length, clavomere 3 with a short and indistinct terminal spine. Each flagellomere with longitudinal sensilla and apically with a circle of scattered, mushroom-shaped capitate peg sensilla; each flagellomere except clavomere 3 truncate apically.</p><fig id="F3" position="float" orientation="portrait"><object-id xmlns:xlink="http://www.w3.org/1999/xlink" content-type="doi" xlink:type="simple">10.3897/zookeys.953.53175.figure3</object-id><object-id xmlns:xlink="http://www.w3.org/1999/xlink" content-type="arpha" xlink:type="simple">E262A9FA-440E-5D9A-A56A-BF2D2C2E8777</object-id><label>Figure 3.</label><caption><p><italic><tp:taxon-name><tp:taxon-name-part taxon-name-part-type="genus" reg="Oomyzus">Oomyzus</tp:taxon-name-part> <tp:taxon-name-part taxon-name-part-type="species" reg="spiraculus">spiraculus</tp:taxon-name-part></tp:taxon-name></italic> Song, Fei &amp; Cao. Female: <bold>a</bold> pronotum in dorso-anterior view <bold>b</bold> mesosoma in dorsal view <bold>c</bold> propodeum in dorsal view <bold>d</bold> mesosoma in lateral view <bold>e</bold> metasoma in dorsal view <bold>f</bold> antenna <bold>g</bold> head in dorsal view <bold>h</bold> head in frontal view. Male: <bold>i</bold> antenna <bold>j</bold> metasoma in dorsal view. Scale bars: 0.2 mm.</p></caption><graphic xmlns:xlink="http://www.w3.org/1999/xlink" xlink:href="zookeys-953-049-g003.jpg" position="float" orientation="portrait" xlink:type="simple" id="oo_436194.jpg"><uri content-type="original_file" xlink:type="simple">https://binary.pensoft.net/fig/436194</uri></graphic></fig><p>Head slightly broader than mesoscutum, and very easily collapsing when dried. <abbrev xmlns:xlink="http://www.w3.org/1999/xlink" xlink:title="the shortest distance between an eye and posterior ocellus" id="ABBRID0EQCAG" xlink:type="simple">OOL</abbrev> 1.58× <abbrev xmlns:xlink="http://www.w3.org/1999/xlink" xlink:title="the shortest distance between the posterior ocelli" id="ABBRID0EUCAG" xlink:type="simple">POL</abbrev> (0.70: 0.44) (Fig. <xref ref-type="fig" rid="F3">3g</xref>). Ocelli arranged in an obtuse triangle (Fig. <xref ref-type="fig" rid="F3">3g</xref>), almost in a line if head is collapsed. Ocellar triangle slightly raised. Head in anterior view 1.23× as broad as high (2.7: 2.2), with vertex convex (Fig. <xref ref-type="fig" rid="F3">3h</xref>). Frons with a short and narrow V-shaped frontofacial suture connecting to ocellar area; upper face with a thin and raised carina between depressed scrobes; head easily collapsed along frontofacial sutures and outer margins of scrobes (Fig. <xref ref-type="fig" rid="F3">3h</xref>). Face with longitudinal reticulation, scrobes with indistinct reticulation. Toruli inserted slightly above lower margin of eyes. Eyes with short and sparse white hairs, diameter larger than malar space. Malar space 0.8–0.9× as long as mouth opening, and malar sulcus more or less straight. Anterior margin of clypeus weakly bilobed (Fig. <xref ref-type="fig" rid="F3">3h</xref>).</p><p>Pronotum strongly sloping and almost invisible in dorsal view; pronotum distinctly reticulate, neck and collar not delimited, without posterior carina (Fig. <xref ref-type="fig" rid="F3">3a, b</xref>). Mesoscutum with engraved and longitudinal reticulation, notaular grooves deep and curved; <abbrev xmlns:xlink="http://www.w3.org/1999/xlink" xlink:title="midlobe of mesoscutum" id="ABBRID0ESDAG" xlink:type="simple">MLM</abbrev> with 3 adnotaular setae, without median line or with a trace of median line only posteriorly, with posterior margin straight (Fig. <xref ref-type="fig" rid="F3">3b</xref>). Axillae strongly shifted forward, with engraved reticulation in anterior 2/3 and with strongly raised striations, like carinae, in posterior 1/3 (Fig. <xref ref-type="fig" rid="F3">3b</xref>). Scutellum convex in profile, slightly broader than long (1.3: 1.2), with engraved, longitudinal reticulation; scutellum with distinct submedian lines that are slightly nearer to sublateral lines than to each other, enclosed space between submedian lines 2.1–2.2× as long as broad; with two pairs of setae on scutellum, subequal in length, anterior pair situated slightly before middle and posterior pair situated near posterior margin; scutellum with depressed frenum, delimited by groove and scattered, irregular carinae (Fig. <xref ref-type="fig" rid="F3">3b, d</xref>). Dorsellum about 2.6× as broad as long, with coarser engraved reticulation than scutellum; slightly incised in middle of posterior margin; lateral panel of metanotum smooth, with a carina medially (Fig. <xref ref-type="fig" rid="F3">3b, c</xref>). Propodeum incised medially along anterior and posterior margins, thus shortest medially, medially slightly longer than dorsellum; propodeum with median carina, broadening caudad and then extending laterally; propodeum with paraspiracular carinae, median area, delimited by paraspiracular carinae and median carina, with slightly raised reticulation and with irregular oblique carinae posteriorly (Fig. <xref ref-type="fig" rid="F3">3b, c</xref>); spiracles with entire rim exposed; callus reticulate, with 4 setae. Lateral panel of pronotum, prepectus, mesepimeron and mesepisternum reticulate, except a small area between mesepimeron and mesepisternum that is smooth; acropleuron smooth; metapleuron reticulate (Fig. <xref ref-type="fig" rid="F3">3d</xref>).</p><p>Petiole short and hidden (Figs <xref ref-type="fig" rid="F1">1a</xref>, <xref ref-type="fig" rid="F3">3e</xref>). Gaster (Fig. <xref ref-type="fig" rid="F3">3e</xref>) 1.2–1.6× as long as broad and easily collapsed, especially Gt<sub>2–4</sub> easily shrink or expand after death, and thus the relative length of mesosoma and metasoma is variable; gastral tergites each with weak raised reticulation; Gt<sub>7</sub> with 4 cercal setae, the longest seta slightly longer than the other three setae that are subequal in length.</p><p>Legs (Fig. <xref ref-type="fig" rid="F2">2a–c</xref>) short and stout, with coxae, femora, and tibiae reticulate; tarsomere 1 of mid and hind legs almost as long as tarsomere 2. Fore wing (Fig. <xref ref-type="fig" rid="F2">2h</xref>) with postmarginal vein absent; submarginal vein with 1 seta on dorsal surface; speculum small, closed below, hardly extending below marginal vein.</p></tp:treatment-sec><tp:treatment-sec sec-type="Male" id="SECID0EKFAG"><title>Male.</title><p>Body length about 1 mm (Fig. <xref ref-type="fig" rid="F1">1c, d</xref>). Differs from female as follows. Antenna (Figs <xref ref-type="fig" rid="F2">2g</xref>, <xref ref-type="fig" rid="F3">3i</xref>) with 4 funiculars and 3 clavomeres, scape and pedicel black, funicle and clavomere 1 brownish yellow, remainder of clava black; scape with ventral plaque 0.57× total length of scape; <abbrev xmlns:xlink="http://www.w3.org/1999/xlink" xlink:title="funiculars 1" id="ABBRID0E3FAG" xlink:type="simple">F1</abbrev> 1.25× as broad as long, distinctly shorter than pedicel and <abbrev xmlns:xlink="http://www.w3.org/1999/xlink" xlink:title="funiculars 2" id="ABBRID0EAGAG" xlink:type="simple">F2</abbrev>; <abbrev xmlns:xlink="http://www.w3.org/1999/xlink" xlink:title="funiculars 2" id="ABBRID0EEGAG" xlink:type="simple">F2</abbrev>–F4 slender, subequal in length, 1.85–2× as long as broad; clava slightly broader than funicle, about 2.6× as long as broad, shorter than combined length of <abbrev xmlns:xlink="http://www.w3.org/1999/xlink" xlink:title="funiculars 3" id="ABBRID0EIGAG" xlink:type="simple">F3</abbrev> and F4; each funicular with a compact subbasal whorl of dark setae which reach beyond tip of flagellomere attached to. Fore tarsi less infuscate (Fig. <xref ref-type="fig" rid="F2">2d</xref>). Gaster distinctly pointed apically (Fig. <xref ref-type="fig" rid="F3">3j</xref>).</p></tp:treatment-sec><tp:treatment-sec sec-type="etymology" id="SECID0EUGAG"><title>Etymology.</title><p>From the Latin word <italic><tp:taxon-name><tp:taxon-name-part taxon-name-part-type="genus" reg="Oomyzus"/><tp:taxon-name-part taxon-name-part-type="species" reg="spiraculus">spiraculus</tp:taxon-name-part></tp:taxon-name></italic> (spiracle), referring to the propodeum with paraspiracular carinae.</p></tp:treatment-sec><tp:treatment-sec sec-type="type material" id="SECID0EEHAG"><title>Type material.</title><p><bold><italic>Holotype</italic></bold> ♀, China, Jiangsu, Nanjing, Baima Agricultural Field of Nanjing Agricultural University, 30.V.2019, coll. Minghui Fei, <italic>ex.</italic> pupa of <italic><tp:taxon-name><tp:taxon-name-part taxon-name-part-type="genus" reg="Coccinella">Coccinella</tp:taxon-name-part> <tp:taxon-name-part taxon-name-part-type="species" reg="septempunctata">septempunctata</tp:taxon-name-part></tp:taxon-name></italic> L. (<named-content xmlns:xlink="http://www.w3.org/1999/xlink" content-type="dwc:institutional_code" xlink:type="simple">IZCAS</named-content>, IOZ(E)225734). <bold><italic>Paratypes</italic></bold>: 5♀ 4♂, same data as holotype (<named-content xmlns:xlink="http://www.w3.org/1999/xlink" content-type="dwc:institutional_code" xlink:type="simple">IZCAS</named-content>, IOZ(E)225735–IOZ(E)225742; <named-content xmlns:xlink="http://www.w3.org/1999/xlink" content-type="dwc:institutional_code" xlink:type="simple">NAU</named-content>); 8♀ 3♂, China, Jiangsu, Nanjing, V.2019, coll. Haowu Hu, <italic>ex.</italic> pupa of <italic><tp:taxon-name><tp:taxon-name-part taxon-name-part-type="genus" reg="Coccinella">Coccinella</tp:taxon-name-part> <tp:taxon-name-part taxon-name-part-type="species" reg="septempunctata">septempunctata</tp:taxon-name-part></tp:taxon-name></italic> L., lab reared on the pupae of <italic><tp:taxon-name><tp:taxon-name-part taxon-name-part-type="genus" reg="Coccinella">Coccinella</tp:taxon-name-part> <tp:taxon-name-part taxon-name-part-type="species" reg="septempunctata">septempunctata</tp:taxon-name-part></tp:taxon-name></italic> (<named-content xmlns:xlink="http://www.w3.org/1999/xlink" content-type="dwc:institutional_code" xlink:type="simple">IZCAS</named-content>, IOZ(E)225743–IOZ(E)225753; <named-content xmlns:xlink="http://www.w3.org/1999/xlink" content-type="dwc:institutional_code" xlink:type="simple">NAU</named-content>).</p></tp:treatment-sec><tp:treatment-sec sec-type="material" id="SECID0EQJAG"><title>Additional material.</title><p>3♀ 3♂ on slides, China, Jiangsu, Nanjing, V.2019, coll. Haowu Hu, <italic>ex.</italic> pupa of <italic><tp:taxon-name><tp:taxon-name-part taxon-name-part-type="genus" reg="Coccinella">Coccinella</tp:taxon-name-part> <tp:taxon-name-part taxon-name-part-type="species" reg="septempunctata">septempunctata</tp:taxon-name-part></tp:taxon-name></italic> L., lab reared on the larva-pupa of <italic><tp:taxon-name><tp:taxon-name-part taxon-name-part-type="genus" reg="Coccinella">Coccinella</tp:taxon-name-part> <tp:taxon-name-part taxon-name-part-type="species" reg="septempunctata">septempunctata</tp:taxon-name-part></tp:taxon-name></italic> (<named-content xmlns:xlink="http://www.w3.org/1999/xlink" content-type="dwc:institutional_code" xlink:type="simple">IZCAS</named-content>).</p></tp:treatment-sec><tp:treatment-sec sec-type="host" id="SECID0ETKAG"><title>Host and offspring information.</title><p>This species was reared as a gregarious endoparasitoid from pupae of <italic><tp:taxon-name><tp:taxon-name-part taxon-name-part-type="genus" reg="Coccinella">C.</tp:taxon-name-part> <tp:taxon-name-part taxon-name-part-type="species" reg="septempunctata">septempunctata</tp:taxon-name-part></tp:taxon-name></italic>. In the laboratory, each instar of the host larva could be parasitized and would pupate successfully when provided with adequate number of aphids. The parasitoid offspring emerged from the host pupa, after a development time of 14–18 days. The brood size ranged from 4–23 after a single bout of parasitization, and the male number ranged from 0–3, mostly 2 (<italic>n</italic> =28). Another two common ladybird species, <italic><tp:taxon-name><tp:taxon-name-part taxon-name-part-type="genus" reg="Harmonia">Harmonia</tp:taxon-name-part> <tp:taxon-name-part taxon-name-part-type="species" reg="axyridis">axyridis</tp:taxon-name-part></tp:taxon-name></italic> Pallas and <italic><tp:taxon-name><tp:taxon-name-part taxon-name-part-type="genus" reg="Propylaea">Propylaea</tp:taxon-name-part> <tp:taxon-name-part taxon-name-part-type="species" reg="japonica">japonica</tp:taxon-name-part></tp:taxon-name></italic> (Thunberg), were also included in the study and the result showed that the Japanese lady beetle, <italic><tp:taxon-name><tp:taxon-name-part taxon-name-part-type="genus" reg="Propylaea">P.</tp:taxon-name-part> <tp:taxon-name-part taxon-name-part-type="species" reg="japonica">japonica</tp:taxon-name-part></tp:taxon-name></italic>, was a potential host.</p></tp:treatment-sec><tp:treatment-sec sec-type="distribution" id="SECID0EHMAG"><title>Distribution.</title><p>China: Jiangsu.</p></tp:treatment-sec><tp:treatment-sec sec-type="remarks" id="SECID0EMMAG"><title>Remarks.</title><p><italic><tp:taxon-name><tp:taxon-name-part taxon-name-part-type="genus" reg="Oomyzus">Oomyzus</tp:taxon-name-part> <tp:taxon-name-part taxon-name-part-type="species" reg="spiraculus">spiraculus</tp:taxon-name-part></tp:taxon-name></italic> is one of five species of <italic><tp:taxon-name><tp:taxon-name-part taxon-name-part-type="genus" reg="Oomyzus">Oomyzus</tp:taxon-name-part></tp:taxon-name></italic> known to have propodeum with distinct paraspiracular carinae; the other four are <italic><tp:taxon-name><tp:taxon-name-part taxon-name-part-type="genus" reg="Oomyzus">O.</tp:taxon-name-part> <tp:taxon-name-part taxon-name-part-type="species" reg="hemerobii">hemerobii</tp:taxon-name-part></tp:taxon-name></italic>, <italic><tp:taxon-name><tp:taxon-name-part taxon-name-part-type="genus" reg="Oomyzus">O.</tp:taxon-name-part> <tp:taxon-name-part taxon-name-part-type="species" reg="rujumensis">rujumensis</tp:taxon-name-part></tp:taxon-name></italic>, <italic><tp:taxon-name><tp:taxon-name-part taxon-name-part-type="genus" reg="Oomyzus">O.</tp:taxon-name-part> <tp:taxon-name-part taxon-name-part-type="species" reg="propodealis">propodealis</tp:taxon-name-part></tp:taxon-name></italic>, and <italic><tp:taxon-name><tp:taxon-name-part taxon-name-part-type="genus" reg="Oomyzus">O.</tp:taxon-name-part> <tp:taxon-name-part taxon-name-part-type="species" reg="sempronius">sempronius</tp:taxon-name-part></tp:taxon-name></italic>. However, <italic><tp:taxon-name><tp:taxon-name-part taxon-name-part-type="genus" reg="Oomyzus">O.</tp:taxon-name-part> <tp:taxon-name-part taxon-name-part-type="species" reg="spiraculus">spiraculus</tp:taxon-name-part></tp:taxon-name></italic> is currently not supported to form a species group with any above-mentioned species by any other evidence. Morphological similarities and differences among these species are summarized in Table <xref ref-type="table" rid="T1">1</xref>.</p><table-wrap id="T1" position="float" orientation="portrait"><label>Table 1.</label><caption><p>Summary of morphological similarities and differences among <italic><tp:taxon-name><tp:taxon-name-part taxon-name-part-type="genus" reg="Oomyzus">O.</tp:taxon-name-part> <tp:taxon-name-part taxon-name-part-type="species" reg="spiraculus">spiraculus</tp:taxon-name-part></tp:taxon-name></italic> and some other <italic><tp:taxon-name><tp:taxon-name-part taxon-name-part-type="genus" reg="Oomyzus">Oomyzus</tp:taxon-name-part></tp:taxon-name></italic> species.</p></caption><table id="TID0EFBAG" rules="all"><tbody><tr><th rowspan="1" colspan="1">Species/Characters</th><th rowspan="1" colspan="1">
                      <italic><tp:taxon-name><tp:taxon-name-part taxon-name-part-type="genus" reg="Oomyzus">O.</tp:taxon-name-part> <tp:taxon-name-part taxon-name-part-type="species" reg="spiraculus">spiraculus</tp:taxon-name-part></tp:taxon-name></italic>
                    </th><th rowspan="1" colspan="1">
                      <italic><tp:taxon-name><tp:taxon-name-part taxon-name-part-type="genus" reg="Oomyzus">O.</tp:taxon-name-part> <tp:taxon-name-part taxon-name-part-type="species" reg="hemerobii">hemerobii</tp:taxon-name-part></tp:taxon-name></italic>
                    </th><th rowspan="1" colspan="1">
                      <italic><tp:taxon-name><tp:taxon-name-part taxon-name-part-type="genus" reg="Oomyzus">O.</tp:taxon-name-part> <tp:taxon-name-part taxon-name-part-type="species" reg="rujumensis">rujumensis</tp:taxon-name-part></tp:taxon-name></italic>
                    </th><th rowspan="1" colspan="1">
                      <italic><tp:taxon-name><tp:taxon-name-part taxon-name-part-type="genus" reg="Oomyzus">O.</tp:taxon-name-part> <tp:taxon-name-part taxon-name-part-type="species" reg="propodealis">propodealis</tp:taxon-name-part></tp:taxon-name></italic>
                    </th><th rowspan="1" colspan="1">
                      <italic><tp:taxon-name><tp:taxon-name-part taxon-name-part-type="genus" reg="Oomyzus">O.</tp:taxon-name-part> <tp:taxon-name-part taxon-name-part-type="species" reg="sempronius">sempronius</tp:taxon-name-part></tp:taxon-name></italic>
                    </th><th rowspan="1" colspan="1">
                      <italic><tp:taxon-name><tp:taxon-name-part taxon-name-part-type="genus" reg="Oomyzus">O.</tp:taxon-name-part> <tp:taxon-name-part taxon-name-part-type="species" reg="scaposus">scaposus</tp:taxon-name-part></tp:taxon-name></italic>
                    </th></tr><tr><td rowspan="1" colspan="1">Paraspiracular carinae on propodeum</td><td rowspan="1" colspan="1">present</td><td rowspan="1" colspan="1">present</td><td rowspan="1" colspan="1">present</td><td rowspan="1" colspan="1">present</td><td rowspan="1" colspan="1">present</td><td rowspan="1" colspan="1">absent</td></tr><tr><td rowspan="1" colspan="1">Median line on <abbrev xmlns:xlink="http://www.w3.org/1999/xlink" xlink:title="midlobe of mesoscutum" id="ABBRID0EXTAG" xlink:type="simple">MLM</abbrev></td><td rowspan="1" colspan="1">absent</td><td rowspan="1" colspan="1">present</td><td rowspan="1" colspan="1">present</td><td rowspan="1" colspan="1">present</td><td rowspan="1" colspan="1">indicated in posterior half or absent</td><td rowspan="1" colspan="1">absent</td></tr><tr><td rowspan="1" colspan="1">Female tibiae</td><td rowspan="1" colspan="1">pale yellow</td><td rowspan="1" colspan="1">pale yellow</td><td rowspan="1" colspan="1">dark yellow</td><td rowspan="1" colspan="1">pale yellow</td><td rowspan="1" colspan="1">pale yellow</td><td rowspan="1" colspan="1">brown to black</td></tr><tr><td rowspan="1" colspan="1">Medially relative length of propodeum/dorsellum</td><td rowspan="1" colspan="1">at most 1.20×</td><td rowspan="1" colspan="1">1.5–2.0×</td><td rowspan="1" colspan="1">about 3.0×</td><td rowspan="1" colspan="1">about 1.0×</td><td rowspan="1" colspan="1">1.5–2.0×</td><td rowspan="1" colspan="1">at most 1.5×</td></tr><tr><td rowspan="1" colspan="1">Male <abbrev xmlns:xlink="http://www.w3.org/1999/xlink" xlink:title="funiculars 1" id="ABBRID0E4VAG" xlink:type="simple">F1</abbrev></td><td rowspan="1" colspan="1">transverse, shorter than pedicellus</td><td rowspan="1" colspan="1">subquadrate, shorter than pedicellus</td><td rowspan="1" colspan="1">unknown</td><td rowspan="1" colspan="1">longer than broad, as long as pedicellus</td><td rowspan="1" colspan="1">longer than broad, shorter than pedicellus</td><td rowspan="1" colspan="1">subquadrate, shorter than pedicellus</td></tr><tr><td rowspan="1" colspan="1">Cercal setae</td><td rowspan="1" colspan="1">one slightly longer than the other three</td><td rowspan="1" colspan="1">unavailable</td><td rowspan="1" colspan="1">unavailable</td><td rowspan="1" colspan="1">longest one nearly 2× length of next longest, kinked</td><td rowspan="1" colspan="1">unavailable</td><td rowspan="1" colspan="1">subequal</td></tr><tr><td rowspan="1" colspan="1">Face</td><td rowspan="1" colspan="1">sculptured</td><td rowspan="1" colspan="1">smooth</td><td rowspan="1" colspan="1">sculptured</td><td rowspan="1" colspan="1">sculptured</td><td rowspan="1" colspan="1">sculptured</td><td rowspan="1" colspan="1">sculptured</td></tr><tr><td rowspan="1" colspan="1">Speculum of fore wing</td><td rowspan="1" colspan="1">closed below, small, not extending below marginal vein</td><td rowspan="1" colspan="1">closed below, relatively large, extending along marginal vein</td><td rowspan="1" colspan="1">closed below, small, not extending below marginal vein</td><td rowspan="1" colspan="1">closed below, small, not extending below marginal vein</td><td rowspan="1" colspan="1">open below, large, extending some distance below marginal vein</td><td rowspan="1" colspan="1">closed below, small, not extending below marginal vein</td></tr><tr><td rowspan="1" colspan="1">Color of antennal scape in female</td><td rowspan="1" colspan="1">mainly brown, paler apically</td><td rowspan="1" colspan="1">yellow dorsally, brown dorsally</td><td rowspan="1" colspan="1">yellow</td><td rowspan="1" colspan="1">black</td><td rowspan="1" colspan="1">testaceous</td><td rowspan="1" colspan="1">fuscous to brown</td></tr><tr><td rowspan="1" colspan="1">Color of antennal pedicel in female</td><td rowspan="1" colspan="1">mainly brown, paler ventrally</td><td rowspan="1" colspan="1">yellow dorsally, brown dorsally</td><td rowspan="1" colspan="1">dark brown</td><td rowspan="1" colspan="1">black</td><td rowspan="1" colspan="1">testaceous</td><td rowspan="1" colspan="1">fuscous to brown</td></tr></tbody></table></table-wrap><p>In addition, the relatively short propodeum with paraspiracular carinae and the pale-yellow tibiae differentiate <italic><tp:taxon-name><tp:taxon-name-part taxon-name-part-type="genus" reg="Oomyzus">O.</tp:taxon-name-part> <tp:taxon-name-part taxon-name-part-type="species" reg="spiraculus">spiraculus</tp:taxon-name-part></tp:taxon-name></italic> from <italic><tp:taxon-name><tp:taxon-name-part taxon-name-part-type="genus" reg="Oomyzus">O.</tp:taxon-name-part> <tp:taxon-name-part taxon-name-part-type="species" reg="scaposus">scaposus</tp:taxon-name-part></tp:taxon-name></italic> reared from the same host (Table <xref ref-type="table" rid="T1">1</xref>). Male tibiae of <italic><tp:taxon-name><tp:taxon-name-part taxon-name-part-type="genus" reg="Oomyzus">O.</tp:taxon-name-part> <tp:taxon-name-part taxon-name-part-type="species" reg="spiraculus">spiraculus</tp:taxon-name-part></tp:taxon-name></italic> are mostly pale yellow as the female, sometimes slightly infuscate dorsally.</p><fig id="F4" position="float" orientation="portrait"><object-id xmlns:xlink="http://www.w3.org/1999/xlink" content-type="doi" xlink:type="simple">10.3897/zookeys.953.53175.figure4</object-id><object-id xmlns:xlink="http://www.w3.org/1999/xlink" content-type="arpha" xlink:type="simple">4DB62325-9CA0-5C5F-A515-22BC59E23EE8</object-id><label>Figure 4.</label><caption><p><abbrev xmlns:xlink="http://www.w3.org/1999/xlink" xlink:title="Neighbor-Joining" id="ABBRID0EP2AG" xlink:type="simple">NJ</abbrev> tree of <abbrev xmlns:xlink="http://www.w3.org/1999/xlink" xlink:title="cytochrome c oxidase I" id="ABBRID0ET2AG" xlink:type="simple">COI</abbrev> sequences from 16 <italic><tp:taxon-name><tp:taxon-name-part taxon-name-part-type="genus" reg="Oomyzus">Oomyzus</tp:taxon-name-part></tp:taxon-name></italic> specimens using <abbrev xmlns:xlink="http://www.w3.org/1999/xlink" xlink:title="Kimura 2-parameter" id="ABBRID0E52AG" xlink:type="simple">K2P</abbrev> distances. Numbers above/below nodes represent bootstrap values.</p></caption><graphic xmlns:xlink="http://www.w3.org/1999/xlink" xlink:href="zookeys-953-049-g004.jpg" position="float" orientation="portrait" xlink:type="simple" id="oo_436195.jpg"><uri content-type="original_file" xlink:type="simple">https://binary.pensoft.net/fig/436195</uri></graphic></fig></tp:treatment-sec></tp:taxon-treatment>
